# Supplementary material for: Genetic Evidence of SpGH9A3 in Leaf Morphology Variation of Spathiphyllum ‘Mojo’
Source: Genes (Basel). 2024 Aug 28;15(9):1132. doi: 10.3390/genes15091132 (PMC11431335; doi:10.3390/genes15091132)
Supplement: Supplementary file 1 [file genes-15-01132-s001.zip]

Archive with 5 entries (5 files):
- S1.png
- S2.png
- S3.png
- S4.png
- Supplementary Table.pdf
